# Supplementary material for: Cross-Amplification in Strigiformes: A New STR Panel for Forensic Purposes
Source: Genes (Basel). 2021 Oct 28;12(11):1721. doi: 10.3390/genes12111721 (PMC8625634; doi:10.3390/genes12111721)
Supplement: Supplementary file 1 [file genes-12-01721-s001.zip]

Archive with 3 entries (2 files):
- genes-1430100-supplementary/
- genes-1430100-supplementary/S1_Allelic ladders.pdf
- genes-1430100-supplementary/S2_Individual genotypes.xlsx
