# Supplementary material for: Cross-Amplification in Strigiformes: A New STR Panel for Forensic Purposes
Source: Genes (Basel). 2021 Oct 28;12(11):1721. doi: 10.3390/genes12111721 (PMC8625634; doi:10.3390/genes12111721)
Supplement: Supplementary file 1 [file genes-12-01721-s001.zip › genes-1430100-supplementary/S2_Individual genotypes.xlsx]

## Sheet: Sheet1
Individual	15a6	15a6	Fepo42	Fepo42	Oe054	Oe054	Oe128	Oe128	Oe129	Oe129	Oe142	Oe142	Oe149	Oe149	Oe321	Oe321	Oe53	Oe53	SneD113	SneD113	SneD218	SneD218	Tgu06	Tgu06
A_no 1	116	116	169	189	104	104	265	281	251	251	231	235	243	271	155	163	174	174	160	200	142	146	174	176
A_no 2	124	124	169	189	94	104	265	281	247	247	231	243	253	271	155	157	174	174	160	188	146	154	174	176
A_no 3	116	124	189	189	104	104	265	281	247	251	231	231	271	271	155	163	174	174	160	200	142	154	174	174
A_no 4	118	124	169	183	94	104	281	281	301	301	235	243	247	247	155	163	174	174	180	216	154	154	174	174
A_no 5	116	118	183	183	94	104	281	281	297	297	239	243	247	301	151	155	170	174	200	220	150	154	172	174
A_no 6	116	124	169	183	104	104	281	281	0	0	239	243	247	301	155	163	174	174	180	220	154	154	174	174
A_no 7	118	118	181	183	94	104	0	0	213	297	239	243	253	301	155	157	170	174	152	192	150	158	174	174
A_no 8	0	0	183	183	94	94	0	0	287	301	239	243	259	259	155	155	170	174	152	180	142	158	174	174
A_no 9	118	124	183	183	94	104	281	281	287	297	239	239	253	259	155	157	174	174	180	192	150	158	174	174
S_al 1	133	145	171	171	94	94	311	315	247	247	251	251	211	223	104	106	202	214	172	176	258	270	168	168
S_al 2	141	145	171	171	94	94	297	315	243	247	255	255	207	207	104	106	206	206	172	172	250	258	168	168
S_al 3	133	145	171	171	94	94	315	315	243	247	251	255	207	223	104	106	206	214	172	172	258	270	168	168
S_al 4	129	137	171	171	94	94	311	315	247	255	227	251	215	223	104	106	198	210	176	176	242	258	166	168
S_al 5	137	141	171	171	94	94	311	319	247	247	247	251	211	223	104	106	198	210	176	176	242	250	166	168
S_al 6	129	141	171	171	94	94	311	319	247	247	251	251	211	215	104	106	198	198	176	176	242	242	166	168
S_al 7	141	141	171	171	94	94	311	319	231	247	227	263	199	215	104	106	202	202	168	176	254	254	168	168
S_al 8	117	145	171	171	94	94	311	311	231	247	255	263	207	211	106	106	202	202	176	176	242	242	168	168
S_al 9	141	145	171	171	94	94	311	311	231	231	227	263	199	207	104	106	202	202	168	176	242	254	168	168
B_bu 1	141	145	179	179	96	100	281	281	0	0	250	250	187	193	103	107	214	230	222	226	206	230	168	172
B_bu 2	121	141	173	175	98	100	281	289	0	0	250	266	193	193	107	107	218	218	222	230	210	210	172	172
B_bu 3	141	145	173	179	100	100	281	281	0	0	250	266	193	193	103	107	214	218	222	222	206	210	168	172
B_bu 4	141	145	177	179	100	100	297	297	0	0	242	250	187	193	107	107	226	226	222	222	202	214	168	168
B_bu 5	141	145	177	179	100	100	297	297	0	0	250	254	193	193	107	107	222	226	222	238	202	214	168	168
B_bu 6	141	145	177	179	100	100	297	297	0	0	250	250	193	193	107	107	222	226	222	222	214	214	168	168
B_bu 7	117	125	177	179	98	100	281	281	0	0	262	270	195	205	107	107	214	214	222	224	202	206	172	172
B_bu 8	121	129	177	191	104	104	0	0	0	0	250	258	187	193	107	107	218	222	214	234	206	226	172	172
B_bu 9	0	0	177	179	100	104	281	297	0	0	258	270	193	195	107	107	214	218	214	222	202	206	172	172
O_sc 1	0	0	161	167	246	292	289	313	243	243	245	265	203	223	109	113	214	214	182	182	198	214	180	182
O_sc 2	145	155	169	183	260	272	289	293	235	243	261	261	219	275	105	115	210	214	172	244	214	218	178	178
O_sc 3	133	155	167	183	246	260	289	313	235	243	261	265	223	275	105	109	210	214	172	182	214	214	178	182
O_sc 4	0	0	169	169	260	288	293	309	247	247	241	249	235	235	0	0	202	210	190	252	198	202	172	182
O_sc 5	133	151	169	173	234	300	281	293	247	247	261	265	207	219	111	111	210	210	0	0	150	196	182	182
O_sc 6	0	0	169	169	260	300	293	293	247	247	249	261	207	235	111	111	210	210	190	190	150	198	182	182
O_sc 7	137	145	173	189	276	332	293	293	243	247	261	265	207	303	111	111	214	214	194	194	198	210	178	182
O_sc 8	0	0	171	189	284	288	297	309	235	247	229	253	271	271	109	111	202	206	230	232	198	214	182	186
O_sc 9	137	175	189	189	276	288	293	297	235	247	253	265	207	271	111	111	206	214	194	232	198	198	182	186
B_sc 1	137	137	175	179	98	98	285	297	0	0	250	254	215	219	103	103	218	226	172	180	246	246	172	176
B_sc 2	129	129	179	179	100	100	309	309	219	219	254	262	219	219	103	103	222	230	176	188	238	238	174	174
B_sc 3	129	137	175	179	98	100	297	297	219	219	250	262	215	219	103	103	222	226	172	188	238	246	172	174
B_sc 4	137	137	179	179	98	98	0	0	0	0	254	258	219	223	103	103	214	230	176	176	238	238	174	174
B_sc 5	129	137	179	179	98	102	289	289	0	0	254	258	215	219	103	103	218	218	176	192	238	242	172	176
B_sc 6	137	137	179	179	98	98	289	289	257	257	254	258	219	219	103	103	218	230	176	192	238	242	172	174
B_sc 7	137	137	185	185	98	102	0	0	257	257	254	258	219	223	103	103	230	230	176	188	242	262	174	174
B_sc 8	129	137	179	179	100	102	289	297	257	257	258	262	215	219	103	103	214	222	176	180	226	262	172	172
B_sc 9	129	137	179	185	98	102	289	289	257	257	258	262	219	219	103	103	214	230	176	180	226	242	172	174
S_ul 1	116	116	187	189	98	98	0	0	227	227	242	246	207	207	103	103	170	170	196	196	182	182	170	170
S_ul 2	116	118	187	189	98	98	271	275	227	227	242	246	201	207	103	103	170	170	196	196	182	198	170	170
S_ul 3	116	116	187	189	98	98	271	271	227	227	242	246	207	207	103	103	170	170	196	196	182	198	170	170
S_ul 4	116	118	187	187	98	98	271	275	227	227	246	246	207	207	103	103	170	170	196	200	182	198	170	170
S_ul 5	116	118	187	187	98	98	271	271	227	227	242	246	207	207	103	103	170	170	192	196	192	192	174	174
S_ul 6	116	118	187	187	98	98	271	275	227	227	246	246	207	207	103	103	170	170	196	200	192	198	170	174
S_ul 7	118	118	187	187	98	98	0	0	227	227	246	250	201	207	103	103	170	170	196	196	188	192	170	174
S_ul 8	116	118	185	189	98	98	275	275	227	227	242	246	201	207	103	103	170	170	184	196	182	192	170	170
S_ul 9	118	118	187	189	98	98	0	0	227	227	242	250	207	207	103	103	170	170	184	196	188	192	170	170
S_ur 1	151	155	165	169	94	94	315	331	209	247	259	267	223	231	104	104	198	202	176	176	218	226	179	179
S_ur 2	145	151	169	169	94	94	301	323	247	251	251	255	219	231	104	104	214	218	176	176	226	230	177	179
S_ur 3	151	155	165	169	94	94	315	323	247	247	255	267	223	231	104	104	198	214	176	176	218	226	179	179
S_ur 4	145	145	169	169	94	94	301	319	251	251	255	259	219	227	104	104	210	214	176	176	222	230	179	179
S_ur 5	151	151	169	169	94	94	323	327	247	247	251	255	223	231	104	104	218	218	176	176	226	226	179	179
S_ur 6	145	151	169	169	94	94	301	323	247	251	251	255	219	231	104	104	214	218	176	176	226	230	179	179
S_ne 1	160	164	169	173	94	94	285	293	251	255	243	255	211	215	101	101	206	218	170	178	210	214	180	180
S_ne 2	156	164	169	173	94	94	285	285	243	243	251	255	203	215	101	101	222	222	174	178	210	218	180	180
S_ne 3	156	164	169	173	94	94	285	293	243	255	243	251	211	215	101	101	206	222	174	178	210	218	180	180
S_ne 4	152	152	169	177	94	94	285	285	243	243	243	255	207	215	101	101	222	222	170	170	210	210	180	180
S_ne 5	164	172	169	177	94	94	285	285	247	255	243	251	211	211	101	101	218	222	170	170	214	218	178	180
S_ne 6	152	164	169	177	94	94	285	285	243	255	243	243	211	215	101	101	218	222	170	170	210	214	178	180
S_ne 7	156	156	169	177	94	94	281	285	255	255	243	251	211	215	101	101	218	222	170	174	214	218	180	180
S_ne 8	156	164	169	177	94	94	281	285	255	255	243	251	207	215	101	101	214	218	170	178	218	218	180	180
S_ne 9	156	164	169	177	94	94	281	285	255	255	243	251	215	215	101	101	214	218	170	178	218	218	180	180
A_ot 1	141	145	183	189	98	100	297	297	239	247	207	207	203	203	91	91	202	206	179	179	218	222	177	181
A_ot 2	145	151	183	197	98	98	293	301	239	243	207	207	211	215	91	95	206	206	171	179	226	230	179	183
A_ot 3	0	0	183	189	98	100	297	301	239	243	0	0	203	215	91	91	206	206	171	179	218	226	179	181
A_ot 4	0	0	173	197	98	98	293	293	239	255	207	207	203	215	91	91	202	206	171	179	226	238	173	179
A_ot 5	0	0	179	183	98	102	301	301	243	255	207	207	203	203	95	95	206	206	171	179	226	230	181	183
A_ot 6	0	0	183	197	98	98	293	301	239	255	207	207	203	203	91	95	202	206	171	179	226	230	179	181
